# Supplementary material for: A Novel Protein Demonstrating Antibacterial Activity Against Multidrug-Resistant Escherichia coli Purified from Bacillus velezensis CB6
Source: Foods. 2025 Apr 3;14(7):1255. doi: 10.3390/foods14071255 (PMC11988598; doi:10.3390/foods14071255)
Supplement: Supplementary file 1 [file foods-14-01255-s001.zip]

Archive with 1 entries (1 files):
- foods-3504528-supplementary.pdf
